# Supplementary material for: Visualization of the intracavitary blood flow in systemic ventricles of Fontan patients by contrast echocardiography using particle image velocimetry
Source: Cardiovasc Ultrasound. 2012 Feb 20;10:5. doi: 10.1186/1476-7120-10-5 (PMC3316136; doi:10.1186/1476-7120-10-5)
Supplement: Additional file 2 — The flow pattern of a 38-year old male without cardiac abnormalities. [file 1476-7120-10-5-S2.ZIP]

Archive with 1 entries (1 files):
- flowmetarrows_Overlay.avi
